# Supplementary material for: Trace Metals in Cannabis Seized by Law Enforcement in Ghana and Multivariate Analysis to Distinguish among Different Cannabis Farms
Source: Toxics. 2022 Sep 27;10(10):567. doi: 10.3390/toxics10100567 (PMC9612285; doi:10.3390/toxics10100567)
Supplement: Supplementary file 1 [file toxics-10-00567-s001.zip]

Archive with 1 entries (1 files):
- toxics 191558-suppl.pdf
